# Supplementary material for: Vaccination with synthetic long peptide formulated with CpG in an oil-in-water emulsion induces robust E7-specific CD8 T cell responses and TC-1 tumor eradication
Source: BMC Cancer. 2019 Jun 6;19:540. doi: 10.1186/s12885-019-5725-y (PMC6555006; doi:10.1186/s12885-019-5725-y)
Supplement: Supplementary file 1 — Flow cytometry data presented in tabular form. (XLSX 48 kb) [file 12885_2019_5725_MOESM1_ESM.xlsx]

## Sheet: fig 1b
replicate	vechicle	SLP only	20ug CpG + SLP	5ug CpG+SLP	25ug MPL + SLP	6.25 MPL + SLP	50ug PIC +SLP	12.5ug PIC + SLP	20ug R848 + SLP	5ug R848 + SLP
1	0.0543	0.0692	1.12	1.43	0.102	0.13	0.0803	0.0849	0.0354	0.0626
2	0.0526	0.0779	1.92	0.646	0.0627	0.0815	0.0557	0.0808	0.0494	0.0264
3	0.0495	0.0532	2.56	0*	0.0651	0.101	0.0525	0.161	0.0662	0.0817
4	0.0405	0.0192	4.25	0.963	0.0749	0.0717	0.0631	0.164	0.0425	0.0561
5	0.0275	0.0388	0.565	3.57	0.0669	0.0858	0.0399	0.0761	0.0394	0.0434

## Sheet: fig 2b
replicate	PBS	SLP only	SLP w/o	SLP + CpG w/o	SLP + MPL w/o	PIC w/o	SLP + R848 w/o	SLP + o/w	SLP + CpG + o/w	SLP + MPL + o/w	SLP + PIC + o/w	SLP +R848 +o/w
1	0.0597	0.063	0*	1.32	0.0728	0.0723	0.0553	0.206	13.3	0.184	0.132	0.136
2	0.0295	0.04	0.0563	0.141	0.155	0.241	0.0701	0.0746	21.1	0.664	0.298	0.143
3	0.0376	0.0265	0.239	0.243	0.0968	0.0969	0.147	0.174	20.4	0.487	0.342	0.161
4	0.0378	0.0377	0.357	4.19	0.144	0.0743	0.0635	0.336	16.9	0.454	0.261	0.112
5	0.0329	0.0238	0.0635	0.963	0.0775	0.176	0.0831	0.187	11.8	0.695	0.142	0.0916

## Sheet: fig 3b
	IFNy+ TNFa+					IFNy+ IL-2+ TNFa+					IFNy+ IL-2+					IFNy+
replicates	1	2	3	4	5	1	2	3	4	5	1	2	3	4	5	1	2	3	4	5
PBS	0	0	0	0	0	0.00398	0	0	0	0	0.00398	0	0	0.00642	0.00403	0	0.0224	0.00715	0.00642	0.00805
SLP only	0	0	0.00718	0	0	0.0199	0.00366	0	0.00336	0	0.00665	0.00366	0.0144	0.0101	0.00437	0	0	0.00718	0.00672	0
SLP w/o	0*	0	0.00653	0	0.00364	0*	0.0239	0.0305	0	0.0109	0*	0.0149	0.0936	0.0514	0.0109	0*	0.00298	0.0239	0.0514	0.0255
SLP + CPG w/o	0.249	0.00854	0.076	2.97	0.362	0.147	0.0228	0.0587	0.37	0.0531	0.0603	0.0228	0.0345	0.0478	0.0265	0.598	0.0285	0.0863	1.4	0.521
SLP + MPL + w/o	0.00742	0	0.00916	0.00586	0.00662	0.00371	0	0.0183	0.0235	0.00221	0.0111	0.0485	0.0202	0.0235	0.00441	0.026	0	0.0385	0.0528	0.0397
SLP + PIC w/o	0.0115	0.0379	0	0.00576	0.0113	0.0183	0.0474	0	0.00576	0.00644	0.0137	0.0308	0.113	0.00864	0.029	0.0298	0.14	0	0.0259	0.0338
SLP + R848 w/o	0.00262	0.0054	0.0337	0.00162	0.0194	0	0.0054	0.0322	0.00809	0.0179	0.00525	0.0122	0.0169	0.0113	0.0164	0.0105	0.0257	0.0414	0.0291	0.0283
SLP o/w	0.0831	0.00576	0.0194	0.0643	0.0224	0.0277	0.0288	0.046	0.0281	0.0336	0.037	0.023	0.017	0.0121	0.0252	0.077	0.0173	0.0242	0.0563	0.0756
SLP + CPG o/w	8.55	14.5	12.4	10.4	5.85	1.18	1.74	1.91	1.16	0.802	0.207	0.409	0.341	0.231	0.247	4.45	5.73	6.63	5.63	5.7
SLP + MPL o/w	0.348	0.58	0.116	0.0387	0.207	0.0369	0.0829	0.0589	0.0387	0.0877	0.0158	0.166	0.0204	0.0232	0.0632	0.2	1.08	0.168	0.193	0.214
SLP + PIC o/w	0	0.0441	0.0254	0.0175	0.0189	0.0192	0.0561	0.0393	0.055	0.0189	0.0164	0.0581	0.0558	0.03	0.0236	0.0547	0.104	0.113	0.0751	0.0425
SLP + R848 o/w	0.00341	0.0238	0.00468	0.00947	0.00211	0.0239	0.0618	0.0234	0.0355	0.0127	0.0273	0.0238	0.0421	0.026	0.038	0.0273	0.0404	0.0491	0.0213	0.0211

## Sheet: fig 4b
replicates	E7 alone	SLP + o/w	SLP + CpG o/w
1	16.3399	24.4444	97.6731
2	20.1439	15	97.4019
3	25.1656	30.0752	95.7292
4	23.6842	24.4167	97.5803
5	27.2727	32.4817	97.0016

## Sheet: fig 5a
	Spleen				PBMC
replicates	SLP	SLP + CpG	SLP + CpG o/w	naïve	SLP	SLP + CpG	SLP + CpG o/w	naïve
1	0.0214	6.64	13.6	0.116	12.3	22.3	0.108	0.014
2	0.0271	3.89	22.6	0.253	9.9	23.2	0.128	0.0222
3	0.211	7.23	16	0.238	13.6	21.8	0.441	0.0164
4	0.0334	7.45	19.9	0.323	14.5	25.1	0.122
5	0.0452	9.17	17.7	0.0792	14.3	21.9	0.0869

## Sheet: fig 5b
	3 months		6 months
replicates	SLP o/w	SLP CpG + o/w	SLP + o/w	SLP + CpG +o/w
1	0	55	42	223
2	1	103	20	163
3	4	224	25	20
4	4	524	52	462
5	0	305	0	125

## Sheet: fig 6a
replicates	15ug SLP	3ug SLP	0.6ug SLP	15ug ME	3ug ME
1	13.3	10.6	0.613	0.611	1.75
2	12.7	8.87	2.48	1.77	0.996
3	17.9	9.82	4.55	3.11	5.71
4	14.1	17.2	2.69	3.62	4.41
5	9.68	6.34	1.75	2.01	1.31

## Sheet: fig 6b
	IFNy+ TNFa+					IFNy+ IL-2+ TNFa+					IFNy+ IL-2+					IFNy+
replicates	1	2	3	4	5	1	2	3	4	5	1	2	3	4	5	1	2	3	4	5
15ug SLP	7.25	7.35	12	6.57	4.37	1.03	0.909	0.878	0.913	0.442	0.0793	0.113	0.0657	0.129	0.0631	5.06	5.35	4.9	6.08	5.1
3ug SLP	7.27	4.36	5.24	10.5	3.14	0.778	0.817	0.713	1.31	0.533	0.0667	0.221	0.0713	0.123	0.14	2.25	3.29	2.98	4.98	2.48
0.6ug SLP	0.22	1.33	3.41	1.58	0.964	0.138	0.385	0.3	0.36	0.129	0.0363	0.0598	0.0168	0.041	0.0179	0.16	0.885	1.01	0.584	0.419
15ug ME	0.302	0.481	1.15	2.15	1.28	0.0623	0.153	0.0978	0.344	0.105	0.0361	0.0656	0.0376	0.0393	0.0105	0.338	1.2	1.84	1.15	0.706
3ug ME	0.941	0.458	3.46	2.45	0.884	0.142	0.103	1.11	0.193	0.157	0.0165	0.0291	0.112	0.052	0.0056	0.598	0.4	1.78	1.92	0.361

## Sheet: Fig 7a
day	unvaccinated	-21,-7	7,21	14,28
24	1
28	1
28	1
30	1
30	1
30	1
30	1
30	1
32	1
32	1
32	1
32	1
35	1
35	1
28
42
63
70
114
114
114
114
114
114
114
114
114
114
114
114
114
114
114
114
114
114
114		0
114		0
114		0
114		0
114		0
114		0
114		0
114		0
114		0
114		0
114		0
52			1
84			1
114			0
114			0
114			0
114			0
114			0
114			0
114			0
114			0
114			0
52				1
70				1
84				1
114				0
114				0
114				0
114				0
114				0
114				0
114				0
114				0

## Sheet: fig 7b
replicates	1	2	3	4	5	6	7	8	9	10	11	12	13	14	15
day
15	53.32	44.72	49	38.66	698.54	50.08	56.28	52.65	60.62	48.54	49.63	54.57	38.1	60.66	91.09
17	70.96	48.15	54.34	54	1235.88	67.23	52.84	45.7	79.52	79.86	49.4	76.67	48.96	135.07	150.5
21	142.53	116.79	47.02	177.53	1848.23	184.56	198.66	91	250.6	277.72	129.14	138.69	120.43	453.87	463.92
24	299.43	216.87	72.5	445.23		446.19	416.19	90.52	474.53	602.25	310.45	310	170.22	1106.71	1021.88
28	614.53	580.68	149.4	928.65		877.43	1000.19	160.15	1226.94	1154.52	808.8	525.53	491.21
30	1106.13	1091.02	323.1	1272.55				267.64				1528.46	925.18
32			564.87					386.63					1251.29
35			1350.04					1124.85
38
42
45
49
52
56
59
63
66
70
73
77
80
84
87
91
94
98
101
106
114

[truncated: 8 more sheets: fig 7c, fig 7d , fig 7e, fig 8a, fig 8b, fig 9a, fig 9b, fig 9c]
